# Supplementary material for: Core Bacterial Taxa Determine Formation of Forage Yield in Fertilized Soil
Source: Microorganisms. 2024 Aug 15;12(8):1679. doi: 10.3390/microorganisms12081679 (PMC11356994; doi:10.3390/microorganisms12081679)
Supplement: Supplementary file 1 [file microorganisms-12-01679-s001.zip]

Archive with 1 entries (1 files):
- microorganisms-3140775-supplementary.pdf
